# Supplementary material for: An inter-day assessment of the ABC parameters in the evaluation of progressive keratoconus
Source: Sci Rep. 2021 Aug 6;11:16037. doi: 10.1038/s41598-021-95503-8 (PMC8346622; doi:10.1038/s41598-021-95503-8)
Supplement: Supplementary file 1 — Supplementary Information 1. [file 41598_2021_95503_MOESM1_ESM.xlsx]

## Sheet: Blad1
		INTER-DAY DATA KERATOCONUS COHORT
		A day 0				B day 0				C day 0				A day 3				B day 3				C day 3
		ARC measurement 1,2,3,4				PRC measurement 1,2,3,4				Thinnest Pachy measurement 1,2,3,4				ARC measurement 1,2,3,4				PRC measurement 1,2,3,4				Thinnest Pachy mätning 1,2,3,4
	Subject	A1	a2	a3	a4	b1	b2	b3	b4	c1	c2	c3	c4	A1a	a2a	a3a	a4a	b1b	b2b	b3b	b4b	c1c	c2c	c3c	c4c
	1	7.62	7.7	7.61	7.67	5.94	6.11	5.96	6.04	445	454	449	453	7.64	7.64	7.61	7.69	5.94	5.99	5.91	5.92	454	456	456	454
	2	6.66	6.67	6.67	6.65	5.03	5.02	5.04	5.18	466	465	458	466	6.56	6.64	6.62	6.47	5.06	5.13	5.11	4.97	463	472	472	456
	3	7.12	7.12	7.08	7.12	5.78	5.84	5.81	5.81	482	481	483	486	7.13	7.13	7.14	7.16	5.72	5.7	5.73	5.76	486	485	483	478
	4	7.99	7.99	7.99	7.98	6.4	6.36	6.39	6.42	552	556	559	549	7.9	7.87	7.92	7.92	6.28	6.2	6.29	6.3	549	557	550	554
	5	7.36	7.34	7.38	7.39	5.65	5.63	5.55	5.62	482	481	483	486	7.34	7.33	7.37	7.41	5.6	5.54	5.57	5.68	487	490	489	482
	6	7.15	7.44	7.41	7.36	5.67	5.82	5.86	5.77	514	517	519	514	7.15	7.39	7.33	7.4	5.59	5.78	5.77	5.79	514	512	516	517
	7	7.5	7.49	7.5	7.5	5.52	5.48	5.52	5.49	487	479	476	479	7.53	7.52	7.53	7.51	5.51	5.52	5.56	5.55	477	486	483	478
	8	7.3	7.28	7.29	7.28	5.88	5.83	5.89	5.83	517	523	523	525	7.29	7.31	7.31	7.3	5.93	5.91	5.9	5.86	520	518	518	519
	9	6.61	6.76	6.53	6.4	5.1	5.16	5.19	4.95	488	492	480	485	6.35	6.34	6.33	6.35	4.94	4.95	4.9	4.9	480	478	472	484
	10	6.74	6.79	6.7	6.68	5.13	5.18	5.11	5.09	441	445	443	442	6.76	6.78	6.8	6.79	5.14	5.15	5.16	5.14	447	450	452	450
	11	7.64	7.48	7.47	7.45	5.42	5.46	5.44	5.41	561	563	561	556	7.47	7.45	7.44	7.46	5.48	5.49	5.47	5.53	560	562	558	565
	12	7.33	7.39	7.34	7.38	5.52	5.56	5.47	5.52	525	530	525	524	7.33	7.32	7.33	7.29	5.61	5.54	5.56	5.5	533	524	525	526
	13	7.6	7.61	7.61	7.61	5.99	5.91	5.92	5.91	506	505	510	511	7.59	7.6	7.59	7.6	5.99	5.93	6.03	5.94	498	513	509	508
	14	7.39	7.39	7.39	7.39	5.85	5.87	5.89	5.87	547	565	560	559	7.4	7.41	7.4	7.41	5.84	5.72	5.83	5.82	557	555	558	561
	15	6.8	6.8	6.8	6.87	5.09	5.11	4.99	5.08	469	469	472	477	6.81	6.86	6.83	6.85	5.04	5.02	4.96	5.07	474	476	476	483
	16	6.45	6.48	6.51	6.32	4.76	4.79	4.78	4.7	455	447	445	441	6.4	6.54	6.55	6.6	4.71	4.78	4.83	4.83	436	435	438	441
	17	7.81	7.86	7.87	7.88	6.39	6.46	6.5	6.45	527	529	531	528	7.84	7.86	7.84	7.87	6.41	6.46	6.44	6.42	533	526	530	532
	18	7.53	7.52	7.54	7.55	6.16	6.17	6.18	6.15	460	467	465	460	7.51	7.53	7.52	7.51	6.12	6.18	6.13	6.11	463	467	466	462
	19	6.66	6.73	6.72	6.69	4.83	4.91	4.93	4.86	472	465	469	465	6.69	6.66	6.67	6.68	4.89	4.86	4.82	4.9	466	462	460	460
	20	7.37	7.4	7.39	7.4	5.83	5.78	5.83	5.81	452	459	454	458	7.43	7.41	7.44	7.43	5.85	5.81	5.85	5.86	451	452	450	459
	21	6.49	6.4	6.47	6.5	4.65	4.7	4.67	4.68	477	477	469	473	6.28	6.4	6.35	6.47	4.43	4.71	4.54	4.65	466	469	470	472
	22	7.74	7.77	7.75	7.78	6.09	6	6.07	6	514	518	519	512	7.75	7.76	7.76	7.77	6.13	6.02	6.07	6.12	526	524	523	521
	23	6.72	6.77	6.86	6.81	5.07	5.11	5.21	5.18	477	479	483	483	6.8	6.94	6.8	6.98	5.03	5.14	5.02	5.24	481	484	482	491
	24	7.34	7.33	7.29	7.36	5.61	5.54	5.51	5.59	516	507	505	512	7.32	7.31	7.32	7.34	5.64	5.6	5.58	5.58	513	511	508	510
	25	6.31	6.33	6.34	6.37	4.78	4.77	4.78	4.8	473	469	465	467	6.42	6.33	6.33	6.33	4.83	4.77	4.75	4.68	468	479	466	464
	Data from measurements obtained by the Pentacam HR on Day 0 and Day 3 in subjects with keratoconus.
