# Supplementary material for: An inter-day assessment of the ABC parameters in the evaluation of progressive keratoconus
Source: Sci Rep. 2021 Aug 6;11:16037. doi: 10.1038/s41598-021-95503-8 (PMC8346622; doi:10.1038/s41598-021-95503-8)
Supplement: Supplementary file 2 — Supplementary Information 2. [file 41598_2021_95503_MOESM2_ESM.xlsx]

## Sheet: Blad1
		INTER-DAY DATA HEALTHY COHORT
		A day 0				B day 0				C day 0				A day 3				B day 3				C day 3
		ARC measurement 1,2, 3, 4				PRC measurement 1,2,3,4				Thinnest pachy measurement 1,2,3,4				ARC measurement 1,2, 3, 4				PRC measurement 1,2,3,4				Thinnest pachy measurement 1,2,3,4
	SUBJECT	A1	a2	a3	a4	b1	b2	b3	b4	c1	c2	c3	c4	A1a	a2a	a3a	a4a	b1b	b2b	b3b	b4b	c1c	c2c	c3c	c4c
	1	7.64	7.64	7.59	7.65	6.26	6.25	6.25	6.27	535	531	546	536	7.63	7.61	7.61	7.63	6.26	6.27	6.26	6.3	534	532	547	535
	2	7.83	7.82	7.83	7.8	6.35	6.37	6.32	6.36	525	525	526	520	7.81	7.81	7.81	7.82	6.38	6.38	6.36	6.35	528	522	521	518
	3	7.69	7.69	7.67	7.68	6.2	6.18	6.21	6.17	555	555	557	557	7.67	7.68	7.7	7.68	6.12	6.16	6.19	6.18	571	559	557	551
	4	7.33	7.33	7.34	7.34	6.05	5.96	6.04	6.07	509	507	507	507	7.33	7.34	7.34	7.34	6.04	6.13	6.05	5.93	506	504	509	503
	5	7.69	7.71	7.66	7.68	6.15	5.99	6.23	6.21	568	563	567	568	7.66	7.68	7.67	7.66	6.18	6.19	6.18	6.18	571	568	568	568
	6	7.39	7.37	7.38	7.39	5.98	6.03	5.98	6.02	527	525	528	516	7.35	7.34	7.37	7.39	6.03	5.97	6	5.95	526	527	521	529
	7	7.65	7.63	7.64	7.63	6.17	6.16	6.19	6.2	487	495	491	499	7.61	7.64	7.61	7.63	6.2	6.14	6.16	6.17	502	501	499	502
	8	7.77	7.78	7.76	7.78	6.35	6.31	6.28	6.28	538	535	535	534	7.82	7.83	7.83	7.81	6.32	6.32	6.33	6.3	537	532	535	542
	9	7.92	7.93	7.94	7.93	6.4	6.35	6.42	6.45	582	582	580	577	7.93	7.95	7.95	7.92	6.39	6.42	6.39	6.4	586	582	588	584
	10	7.65	7.68	7.65	7.66	6.23	6.18	6.23	6.2	548	546	546	543	7.65	7.66	7.64	7.64	6.23	6.19	6.24	6.19	549	548	548	549
	11	7.61	7.61	7.62	7.61	6.18	6.18	6.17	6.17	537	539	538	542	7.62	7.62	7.6	7.64	6.18	6.16	6.18	6.19	542	532	540	535
	12	8.19	8.19	8.22	8.2	6.58	6.65	6.56	6.56	561	541	557	549	8.2	8.24	8.24	8.22	6.53	6.5	6.51	6.51	552	561	556	553
	13	7.88	7.88	7.88	7.87	6.35	6.33	6.29	6.29	532	535	536	537	7.85	7.87	7.87	7.88	6.34	6.31	6.34	6.33	538	539	534	536
	14	7.32	7.35	7.33	7.34	5.81	5.82	5.88	5.82	521	515	520	521	7.34	7.34	7.35	7.34	5.84	5.83	5.84	5.82	519	524	517	520
	15	7.97	8	7.98	7.97	6.49	6.54	6.47	6.44	543	531	538	550	7.99	7.98	7.96	7.97	6.49	6.48	6.48	6.47	536	547	544	542
	16	7.74	7.74	7.74	7.75	6.31	6.33	6.3	6.29	572	572	570	572	7.76	7.74	7.77	7.77	6.28	6.24	6.29	6.25	576	578	576	580
	17	7.9	7.9	7.89	7.89	6.42	6.44	6.4	6.47	533	534	533	539	7.9	7.9	7.9	7.9	6.43	6.47	6.4	6.42	537	543	536	536
	18	8.05	8.05	8.04	8.04	6.53	6.3	6.42	6.52	563	561	555	563	8.06	8.05	8.05	8.05	6.51	6.49	6.5	6.49	559	566	561	560
	19	8.01	8.01	8.02	8.01	6.49	6.5	6.39	6.5	575	575	577	575	8.01	8.01	8.01	8.01	6.53	6.56	6.53	6.5	574	573	574	573
	20	8.03	8.04	8.02	8.04	6.59	6.67	6.66	6.65	513	501	511	505	8.06	8.07	8.06	8.05	6.66	6.64	6.64	6.7	503	497	504	505
	21	7.93	7.93	7.97	7.95	6.66	6.64	6.63	6.58	543	544	537	542	7.95	7.94	7.94	7.95	6.62	6.63	6.65	6.65	546	546	544	543
	22	7.97	7.96	7.96	7.96	6.44	6.43	6.53	6.48	516	515	513	518	7.95	7.94	7.99	8	6.47	6.47	6.53	6.51	518	526	509	503
	23	7.71	7.71	7.71	7.7	6.3	6.25	6.29	6.28	509	504	510	512	7.71	7.71	7.71	7.71	6.24	6.23	6.28	6.25	510	504	511	504
	24	7.56	7.55	7.55	7.55	6.21	6.26	6.18	6.26	523	530	527	531	7.58	7.59	7.56	7.6	6.23	6.21	6.2	6.19	531	531	534	531
	25	7.71	7.72	7.71	7.72	6.29	6.29	6.32	6.28	557	558	554	561	7.7	7.7	7.7	7.69	6.32	6.35	6.3	6.31	551	550	558	554
	Data from measurements obtained by the Pentacam HR on Day 0 and Day 3 in healthy controls
