# Supplementary material for: An inter-day assessment of the ABC parameters in the evaluation of progressive keratoconus
Source: Sci Rep. 2021 Aug 6;11:16037. doi: 10.1038/s41598-021-95503-8 (PMC8346622; doi:10.1038/s41598-021-95503-8)
Supplement: Supplementary file 3 — Supplementary Information 3. [file 41598_2021_95503_MOESM3_ESM.xlsx]

## Sheet: Blad1
	INTRA-DAY DATA
		A				B				C
	Subject	A1	a2	a3	a4	b1	b2	b3	b4	c1	c2	c3	c4
	1	7.5	7.48	7.5	7.46	5.98	5.99	6.09	5.98	509	514	503	516
	2	6.11	6.27	6.33	6.44	4.56	4.61	4.7	4.78	475	502	495	499
	3	7.44	7.39	7.44	7.44	6.16	5.98	5.95	6.05	491	490	491	493
	4	7.77	7.77	7.63	7.74	6.18	6.18	6.01	6.19	550	548	534	542
	5	7.59	7.57	7.59	7.6	6.13	6.07	6.1	6.07	494	486	490	488
	6	7.11	7.13	7.17	7.13	5.37	5.37	5.41	5.38	461	461	457	458
	7	7.2	7.12	7.1	7.13	5.47	5.64	5.52	5.47	460	462	460	457
	8	6.68	6.7	6.74	6.66	4.94	4.88	4.91	4.86	429	429	428	430
	9	7.29	7.32	7.28	7.3	5.39	5.44	5.46	5.51	483	480	483	476
	10	6.31	6.3	6.32	6.31	4.81	4.67	4.77	4.86	453	445	449	447
	11	8.1	8.1	8.11	8.1	6.46	6.5	6.5	6.51	544	541	539	543
	12	6.71	6.74	6.7	6.68	5.1	5.1	5.16	5.13	463	463	464	463
	13	7.44	7.51	7.45	7.42	5.77	5.72	5.83	5.75	478	478	478	474
	14	6.96	6.82	6.89	6.93	5.28	5.67	5.42	5.4	449	448	443	449
	15	7.23	7.23	7.24	7.24	5.79	5.81	5.79	5.81	511	512	519	509
	16	5.14	5.13	5.14	5.15	3.56	3.55	3.54	3.57	400	393	395	390
	17	6.27	6.32	6.36	6.22	4.82	4.77	4.8	4.85	430	425	428	421
	18	6.52	6.52	6.52	6.5	4.85	4.78	4.81	4.81	489	491	484	480
	19	6.71	6.7	6.72	6.74	5.13	5.05	5.06	5.09	445	438	449	450
	20	7.5	7.5	7.53	7.5	5.3	5.29	5.32	5.32	501	505	503	507
	21	6.71	6.78	6.73	6.78	5.21	5.27	5.22	5.26	468	460	462	464
	22	7.08	7.05	7.06	7.06	5.39	5.37	5.36	5.38	465	464	462	466
	23	6.73	6.77	6.71	6.76	4.85	4.86	4.82	4.92	458	460	456	455
	24	7.62	7.7	7.61	7.67	5.94	6.11	5.97	6.04	445	454	449	453
	25	7.19	7.29	7.29	7.34	5.68	5.77	5.77	5.78	562	576	580	580
	26	7.04	7.03	7.02	7.02	5.39	5.29	5.36	5.36	513	528	508	518
	27	6.71	6.69	6.73	6.79	4.87	4.87	4.93	4.93	425	424	422	426
	28	6.51	6.5	6.4	6.48	4.84	4.86	4.74	4.78	496	499	485	491
	29	7.59	7.52	7.55	7.55	1	5.86	5.79	5.97	493	487	497	495
	30	7.11	7.01	7	6.72	5.43	5.24	5.27	4.86	525	515	506	494
	31	7.69	7.7	7.84	7.69	6.08	6.04	5.91	6.11	547	551	517	542
	32	7.55	7.5	7.52	7.51	5.67	5.67	5.69	5.68	543	533	539	545
	33	6.66	6.67	6.67	6.65	5.03	5.02	5.04	5.18	466	465	458	466
	34	6.17	6.18	6.13	6.09	4.64	4.6	4.63	4.62	465	463	461	460
	35	7.12	7.12	7.08	7.12	5.78	5.84	5.81	5.81	482	481	483	486
	36	7.64	7.63	7.63	7.63	6.34	6.26	6.3	6.32	465	469	466	463
	37	7.41	7.48	7.52	7.47	5.86	6.07	6.1	5.93	552	555	559	556
	38	6.48	6.64	6.54	6.55	4.8	4.97	4.94	4.95	488	493	497	493
	39	6.37	6.37	6.35	6.38	4.8	4.72	4.69	4.76	470	480	468	470
	40	7.11	7.11	7.12	7.1	5.32	5.4	5.46	5.33	448	447	449	448
	41	7.95	7.96	7.95	7.95	6.37	6.43	6.41	6.44	529	531	534	534
	42	7.47	7.31	7.32	7.24	5.83	5.5	5.5	5.46	508	502	497	500
	43	6.64	6.59	6.58	6.61	4.91	4.98	4.99	5.01	428	418	416	419
	44	7.36	7.34	7.38	7.38	5.65	5.62	5.55	5.62	482	481	483	486
	45	6.89	6.89	6.9	6.88	5.15	5.16	5.15	5.15	501	502	500	503
	46	6.96	6.91	6.99	6.94	5.16	5.12	5.18	5.15	477	484	490	489
	47	6.87	6.86	6.87	6.84	5.03	5.03	5.05	5.03	474	477	477	475
	48	5.89	5.87	5.85	5.89	4.49	4.47	4.32	4.43	425	427	417	419
	49	6.38	6.22	6.28	6.35	4.67	4.75	4.84	4.83	406	414	415	423
	50	6.41	6.54	6.68	6.74	4.47	4.65	4.7	4.7	459	458	457	464
	51	7.9	7.91	7.89	7.91	6.37	6.4	6.38	6.32	553	543	547	550
	52	7.41	7.47	7.42	7.38	5.86	5.84	5.85	5.84	567	546	572	569
	53	7.11	6.99	7.11	7.08	4.95	4.91	5.06	4.99	510	508	511	511
	54	7.69	7.32	7.29	7.64	5.92	5.69	5.43	5.83	472	468	467	466
	55	6.76	6.66	6.83	6.66	5.02	4.98	4.89	4.94	461	459	442	445
	56	7.5	7.49	7.5	7.5	5.52	5.48	5.52	5.49	487	479	476	479
	57	7.3	7.28	7.29	7.28	5.88	5.83	5.89	5.83	517	523	523	525
	58	7.74	7.76	7.77	7.75	5.95	5.95	5.96	5.93	563	553	550	553
	59	6.31	6.5	6.22	6.49	4.82	5.1	4.77	5.08	517	521	505	527
	60	7.4	7.39	7.43	7.37	5.71	5.63	5.77	5.62	535	534	541	530
	61	6.61	6.52	6.76	6.49	5.1	5.3	5.16	5.17	488	487	492	482
	Data from measurements obtained by the Pentacam HR in a single day in subjects with keratoconus.
